# Supplementary material for: Characterisation and Risk Assessment of Metal Contaminants in the Dust Fall in the Vicinity of a Construction Waste Dump in Beijing
Source: Int J Environ Res Public Health. 2022 Oct 11;19(20):13019. doi: 10.3390/ijerph192013019 (PMC9602486; doi:10.3390/ijerph192013019)
Supplement: Supplementary file 1 [file ijerph-19-13019-s001.zip]

Archive with 1 entries (1 files):
- ijerph-1933327-supplementary.pdf
